# Supplementary material for: Voriconazole-Loaded Nanohydrogels Towards Optimized Antifungal Therapy for Cystic Fibrosis Patients
Source: Pharmaceutics. 2025 May 30;17(6):725. doi: 10.3390/pharmaceutics17060725 (PMC12196158; doi:10.3390/pharmaceutics17060725)
Supplement: Supplementary file 1 [file pharmaceutics-17-00725-s001.zip]

Archive with 1 entries (1 files):
- pharmaceutics-3632573-supplementary.pdf
